# Supplementary material for: Replication of the correlation between natural mood states and working memory-related prefrontal activity measured by near-infrared spectroscopy in a German sample
Source: Front Hum Neurosci. 2014 Feb 6;8:37. doi: 10.3389/fnhum.2014.00037 (PMC3915104; doi:10.3389/fnhum.2014.00037)
Supplement: Table S1 — Estimated location of each NIRS channel on normalized brain image. Mean MNI coordinates across participants are shown with the corresponding Brodmann area (BA) number (Rorden and Brett, 2000) and the anatomical label determined by Automated Anatomical Labeling (AAL) (Tzourio-Mazoyer et al., 2002). [file DataSheet1.XLS]

## Sheet: table
Table S1. Estimated location of each NIRS channel on normalized brain image. Mean MNI coordinates across participants are shown with the corresponding Brodmann area (BA) number (Rorden and Brett, 2000) and the anatomical label determined by Automated Anatomical Labelling (AAL) (Tzourio-Mazoyer et al., 2002)
	MNI coordinates			BA	AAL
	x	y	z
Ch1	60.75	-24	50.5	1	'SupraMarginal_R'
Ch2	57.75	1	48	6	'Precentral_R'
Ch3	46	24.75	46.5	9	'Frontal_Mid_R'
Ch4	28.5	43.75	46.5	9	'Frontal_Mid_R'
Ch5	10.75	51.75	47.5	9	'Frontal_Sup_Medial_R'
Ch6	-8.5	53	46.25	9	'Frontal_Sup_Medial_L'
Ch7	-31.25	41.25	44	9	'Frontal_Mid_L'
Ch8	-47.5	25	43.5	44	'Frontal_Mid_L'
Ch9	-56	5.75	44.25	6	'Precentral_L'
Ch10	-61	-23.25	43.75	1	'SupraMarginal_L'
Ch11	65.75	-35	38.75	40	'SupraMarginal_R'
Ch12	66	-8.75	35	43	'Postcentral_R'
Ch13	59.5	19.5	33.25	44	'Frontal_Inf_Oper_R'
Ch14	43.5	43.75	32.75	46	'Frontal_Mid_R'
Ch15	23.25	57.5	34.5	46	'Frontal_Sup_R'
Ch16	0	62.5	34.5	10	'Frontal_Sup_Medial_L'
Ch17	-20.75	56.5	35	9	'Frontal_Sup_L'
Ch18	-44.5	42.5	30.75	45	'Frontal_Mid_L'
Ch19	-58	21.25	30.75	44	'Frontal_Inf_Tri_L'
Ch20	-64	-7.25	30.25	43	'Postcentral_L'
Ch21	-63.75	-35.25	34.5	40	'SupraMarginal_L'
Ch22	70.25	-20	22	2	'SupraMarginal_R'
Ch23	66.75	11	19.75	6	'Precentral_R'
Ch24	56	35.25	20	45	'Frontal_Inf_Tri_R'
Ch25	39.25	56.5	20.25	46	'Frontal_Mid_R'
Ch26	13.5	68	23.25	10	'Frontal_Sup_R'
Ch27	-11.5	68.5	21.25	10	'Frontal_Sup_L'
Ch28	-38.25	55.5	20.5	46	'Frontal_Mid_L'
Ch29	-53.75	35.75	17.75	45	'Frontal_Inf_Tri_L'
Ch30	-63	9.75	15.5	6	'Frontal_Inf_Oper_L'
Ch31	-66.5	-19.75	18	22	'SupraMarginal_L'
Ch32	72	-31.5	4.5	22	'Temporal_Sup_R'
Ch33	69.75	-4.25	2	22	'Temporal_Sup_R'
Ch34	62.75	28.75	3	45	'Frontal_Inf_Tri_R'
Ch35	49.5	53	4.5	46	'Frontal_Mid_R'
Ch36	27.25	68.5	7	10	'Frontal_Sup_R'
Ch37	0	71.75	9.25	10	'Frontal_Sup_Medial_L'
Ch38	-24.25	68.5	5.25	10	'Frontal_Sup_L'
Ch39	-47.5	52	3.25	46	'Frontal_Mid_L'
Ch40	-58	27	2.75	45	'Frontal_Inf_Tri_L'
Ch41	-65.5	-4.75	-1	21	'Temporal_Sup_L'
Ch42	-70.5	-32.75	0	21	'Temporal_Mid_L'
Ch43	72.5	-15.5	-15	21	'Temporal_Mid_R'
Ch44	62.75	12.75	-14.25	38	'Temporal_Pole_Mid_R'
Ch45	55.25	41.5	-10.5	46	'Frontal_Inf_Orb_R'
Ch46	39.75	61	-9.25	46	'Frontal_Mid_Orb_R'
Ch47	14	71.25	-7.25	11	'Frontal_Mid_Orb_R'
Ch48	-9.5	70.5	-6	11	'Frontal_Sup_Orb_L'
Ch49	-35	61.5	-10	47	'Frontal_Mid_Orb_L'
Ch50	-51	40.5	-10.5	47	'Frontal_Inf_Orb_L'
Ch51	-58	11	-14.75	38	'Temporal_Pole_Sup_L'
Ch52	-67.5	-16.25	-17.25	21	'Temporal_Mid_L'
